# Supplementary material for: RNA-Seq transcriptomic analysis reveals gene expression profiles of acetic acid bacteria under high-acidity submerged industrial fermentation process
Source: Front Microbiol. 2022 Sep 29;13:956729. doi: 10.3389/fmicb.2022.956729 (PMC9557201; doi:10.3389/fmicb.2022.956729)
Supplement: Supplementary file 2 [file Table_2.XLSX]

## Sheet: Sheet1
Table S2: Summaries of FPKM value, Log2 (fold change) value and annotations of genes mentioned in this study
Classification	Gene ID	Expression (FPKM)			Log2 (fold change)		Annotation
		Initial (CK)	Mid	Final	Mid	Final
ethanol respiratory chain	RS14865	49333.5	91388	96716.3	0.866413	0.971191	pyrroloquinoline quinine-dependent alcohol dehydrogenase subunit B (AdhB)
ethanol respiratory chain	RS14870	75112.5	139566	155193	0.870908	1.04694	pyrroloquinoline quinine-dependent alcohol dehydrogenase subunit A (AdhA)
ethanol respiratory chain	RS07925	236.494	296.648	442.413	0.306155	0.903592	pyrroloquinoline quinine-dependent alcohol dehydrogenase subunit A (AdhA)
ethanol respiratory chain	RS01330	224.259	215.325	338.284	-0.0753994	0.593065	pyrroloquinoline quinine-dependent alcohol dehydrogenase subunit A (AdhA)
ethanol respiratory chain	RS04900	23042.7	23873.8	20597.8	0.0288982	-0.161822	pyrroloquinoline quinine -dependent aldehyde dehydrogenase subunit I (Aldh1)
ethanol respiratory chain	RS04905	6524.36	7097.32	6038.47	0.0991037	-0.111653	pyrroloquinoline quinine -dependent aldehyde dehydrogenase subunit II (Aldh2)
ethanol respiratory chain	RS04910	21554	24301.5	21315.4	0.150752	-0.0160552	pyrroloquinoline quinine -dependent aldehyde dehydrogenase subunit III (Aldh3)
common respiratory chain	RS06560	270.829	476.609	1208.21	0.792708	2.15741	NADH-quinone oxidoreductase subunit NuoN
common respiratory chain	RS06565	363.653	614.246	1934.77	0.734475	2.41153	NADH-quinone oxidoreductase subunit L
common respiratory chain	RS06570	25.0735	46.3181	158.345	0.856523	2.65883	NADH-quinone oxidoreductase subunit NuoK
common respiratory chain	RS06575	65.0272	142.129	562.343	1.09103	3.11233	NADH-quinone oxidoreductase subunit J
common respiratory chain	RS06580	25.2015	72.7321	314.999	1.45157	3.64377	NADH-quinone oxidoreductase subunit NuoI
common respiratory chain	RS06585	93.5548	253.735	1218.59	1.40109	3.70326	NADH-quinone oxidoreductase subunit NuoH
common respiratory chain	RS06590	181.844	473.271	2177.59	1.34891	3.58196	NADH-quinone oxidoreductase subunit G
common respiratory chain	RS06595	40.2769	142.212	704.216	1.7482	4.12799	NADH-quinone oxidoreductase subunit NuoF
common respiratory chain	RS06600	27.2303	78.934	446.859	1.46334	4.03653	NAD(P)H-dependent oxidoreductase subunit E
common respiratory chain	RS06605	83.2021	230.952	1239.6	1.57114	3.89712	NADH-quinone oxidoreductase subunit NuoD
common respiratory chain	RS06610	35.5682	151.379	876.821	1.99762	4.62362	NADH-quinone oxidoreductase subunit C
common respiratory chain	RS06615	40.1775	153.656	1074.32	1.86378	4.74089	NADH-quinone oxidoreductase subunit NuoB
common respiratory chain	RS06620	30.4133	121.158	1130.87	1.8937	5.21658	NADH-quinone oxidoreductase subunit A
common respiratory chain	RS09005	500.656	1748.48	7401.97	1.77615	3.88602	NADH-quinone oxidoreductase subunit M
common respiratory chain (TCA cycle)	RS12165	933.307	1612.75	6557.41	0.767417	2.8127	succinate dehydrogenase iron-sulfur subunit
common respiratory chain (TCA cycle)	RS12170	2180.02	3999.25	16171.6	0.853266	2.89105	succinate dehydrogenase flavoprotein subunit
common respiratory chain (TCA cycle)	RS12175	574.788	1004.45	3851.49	0.783533	2.74432	succinate dehydrogenase, hydrophobic membrane anchor protein
common respiratory chain (TCA cycle)	RS12180	616.783	1103.34	3766.79	0.833447	2.6105	succinate dehydrogenase, cytochrome b556 subunit
ATP synthetase	RS09905	1724.81	1027.58	884.121	-0.768159	-0.964126	ATP synthase F1 subunit epsilon
ATP synthetase	RS09910	14181.9	8248.22	6297.8	-0.803568	-1.17113	F0F1 ATP synthase subunit beta
ATP synthetase	RS09915	6437.2	3925.11	2935.45	-0.735353	-1.13285	F0F1 ATP synthase subunit gamma
ATP synthetase	RS09920	17924.1	11368.4	8880.57	-0.678644	-1.01318	F0F1 ATP synthase subunit alpha
ATP synthetase	RS09925	6340.36	4007.11	3362.88	-0.683644	-0.914869	F0F1 ATP synthase subunit delta
ATP synthetase	RS11370	2690.87	1530.65	1002.61	-0.835066	-1.42431	ATP synthase subunit B
ATP synthetase	RS11375	6302.9	3404.04	2359.23	-0.910249	-1.4177	ATP synthase F0 subunit B'
ATP synthetase	RS11380	1345.37	706.745	484.194	-0.949001	-1.47435	ATP synthase subunit C
ATP synthetase	RS11385	9424.9	5576.17	4196.55	-0.778945	-1.16727	F0F1 ATP synthase subunit A
acetic acid overoxidation	RS02790	437.931	1745.95	3109.56	1.96581	2.82793	acetyl-CoA synthetase
acetic acid overoxidation	RS13330	83.5935	118.902	142.546	0.480026	0.769966	acetate kinase
acetic acid overoxidation	RS14395	131.223	181.928	362.517	0.452435	1.46602	phosphate acetyltransferase
acetic acid overoxidation	RS16030	43.0154	57.2321	61.2806	0.377502	0.510576	acetyl-CoA synthetase
TCA cycle	RS00155	3461.13	2072.29	1320.56	-0.761629	-1.39009	succinate-CoA synthetase subunit alpha
TCA cycle	RS00160	6228.18	3857.65	2464.93	-0.712766	-1.33727	ADP-forming succinate-CoA synthetase subunit beta
TCA cycle	RS05360	1158.33	2230.02	8640.83	0.922852	2.89913	succinyl-CoA: acetate CoA transferase
TCA cycle	RS05380	897.065	1895.55	8391.9	1.06788	3.22571	citrate (Si)-synthase
TCA cycle	RS05760	1337.38	1324.45	1116.3	-0.0363728	-0.260688	dihydrolipoyl dehydrogenase
TCA cycle	RS05765	1291.22	1446.3	1122.45	0.140682	-0.202077	pyruvate dehydrogenase complex dihydrolipoamide acetyltransferase
TCA cycle	RS05770	2261.47	2376.25	1911.14	0.048948	-0.242827	pyruvate dehydrogenase complex E1 component subunit beta
TCA cycle	RS05775	1066.04	1009.26	834.121	-0.101275	-0.353936	pyruvate dehydrogenase (acetyl-transferring) E1 component subunit alpha
TCA cycle	RS15085	1684.15	3543.2	8337.75	1.04969	2.30764	isocitrate dehydrogenase
TCA cycle	RS11980	7574.39	16071.2	54360.1	1.06273	2.84335	aconitate hydratase AcnA
TCA cycle	RS12220	3684.73	9496.36	36758.8	1.34244	3.31846	2-oxoglutarate dehydrogenase E1 component
TCA cycle	RS12225	850.589	2172.93	9219.99	1.32931	3.43823	dihydrolipoyllysine-residue succinyltransferase
TCA cycle	RS12230	1022.24	2762.7	9477.36	1.42014	3.21276	dihydrolipoyl dehydrogenase
TCA cycle	RS12565	2306.1	2930.7	4684.94	0.323859	1.02258	fumarate hydratase
TCA cycle	RS14405	1228.02	1864.36	3954.41	0.580356	1.68712	malate:quinone oxidoreductase
succinate-semialdehyde dehydrogenase	RS02400	366.687	1154.68	1773.29	1.62586	2.2738	NAD-dependent succinate-semialdehyde dehydrogenase
succinate-semialdehyde dehydrogenase	RS06215	1486.95	4147.36	6483.18	1.45516	2.12434	NAD-dependent succinate-semialdehyde dehydrogenase
riboflavin biosynthesis	RS11250	852.826	2656.45	3282.18	1.6126	1.94433	bifunctional diaminohydroxyphosphoribosylaminopyrimidine deaminase
riboflavin biosynthesis	RS11255	351.015	1183.86	1128.26	1.72052	1.6845	riboflavin synthase
riboflavin biosynthesis	RS11260	1123.16	3557.02	3437.74	1.63574	1.6139	3,4-dihydroxy-2-butanone-4-phosphate synthase
riboflavin biosynthesis	RS11265	413.8	1113.51	1057.14	1.39926	1.35316	6,7-dimethyl-8-ribityllumazine synthase
ribosome	RS04880	18.0931	5.69923	2.52597	-1.58516	-2.84053	50S ribosomal protein L33
ribosome	RS05010	10213	4210.16	2588.59	-1.29984	-1.98017	30S ribosomal protein S2
ribosome	RS05195	3698.74	1717.81	1378.08	-1.12648	-1.42437	50S ribosomal protein L20
ribosome	RS05200	888.625	401.911	321.673	-1.16304	-1.46598	50S ribosomal protein L35
ribosome	RS05955	4109.2	1665.98	1095.94	-1.32365	-1.90669	50S ribosomal protein L21
ribosome	RS05960	1327.24	514.751	272.724	-1.36676	-2.28291	50S ribosomal protein L27
ribosome	RS06745	3936.32	1622.15	1280.85	-1.3001	-1.61975	50S ribosomal protein L28
ribosome	RS06800	1609.52	871.13	555.93	-0.906707	-1.53365	50S ribosomal protein L32
ribosome	RS06865	3267.72	1354.5	1039.2	-1.29166	-1.65282	50S ribosomal protein L19
ribosome	RS06880	1700.4	702.068	513.301	-1.29608	-1.728	30S ribosomal protein S16
ribosome	RS07260	15889.9	5778.06	2927.71	-1.48081	-2.44026	50S ribosomal protein L9
ribosome	RS07265	4468.9	1713.31	807.023	-1.40405	-2.46924	30S ribosomal protein S18
ribosome	RS07270	9714.17	3539.75	1799.89	-1.47784	-2.43218	30S ribosomal protein S6
ribosome	RS07475	5116.99	2472.8	1628.97	-1.07037	-1.65133	50S ribosomal protein L17
ribosome	RS07485	9314.8	5263.29	3771.33	-0.845222	-1.30445	30S ribosomal protein S11
ribosome	RS07490	9835.91	5133.3	3996.7	-0.959253	-1.29925	30S ribosomal protein S13
ribosome	RS07505	5079.7	1326.15	759.025	-1.95769	-2.74252	50S ribosomal protein L15
ribosome	RS07510	835.446	198.606	95.2882	-2.09144	-3.13218	50S ribosomal protein L30
ribosome	RS07515	9295.2	2770.83	1542.68	-1.76705	-2.59105	30S ribosomal protein S5
ribosome	RS07520	6348.79	1687.98	874.554	-1.93123	-2.85986	50S ribosomal protein L18
ribosome	RS07525	14178.3	3970.18	2159.85	-1.85758	-2.71468	50S ribosomal protein L6
ribosome	RS07530	3711.64	919.672	474.913	-2.03351	-2.96632	30S ribosomal protein S8
ribosome	RS07535	9346.17	2686.73	1432.44	-1.81976	-2.7059	30S ribosomal protein S14
ribosome	RS07540	7378.44	2123.16	1175.87	-1.81761	-2.64959	50S ribosomal protein L5
ribosome	RS07545	4590.35	1435.47	798.398	-1.69783	-2.52342	50S ribosomal protein L24
ribosome	RS07550	13081	4888.52	2943.09	-1.44144	-2.15206	50S ribosomal protein L14
ribosome	RS07555	5729.92	2241.96	1335.39	-1.37508	-2.10125	30S ribosomal protein S17
ribosome	RS07560	1934.53	669.958	418.439	-1.55025	-2.20889	50S ribosomal protein L29
ribosome	RS07565	8860.35	2855.7	1593.16	-1.65463	-2.47547	50S ribosomal protein L16
ribosome	RS07570	12979.8	4251.52	2456.18	-1.63126	-2.40178	30S ribosomal protein S3
ribosome	RS07575	7812.37	2452.84	1405.23	-1.6922	-2.47496	50S ribosomal protein L22
ribosome	RS07580	4462.93	1417.51	754.101	-1.67561	-2.56516	30S ribosomal protein S19
ribosome	RS07585	13302.6	3998.51	2391.77	-1.75549	-2.47556	50S ribosomal protein L2
ribosome	RS07590	4669.36	1475.69	840.346	-1.68297	-2.47417	50S ribosomal protein L23
ribosome	RS07595	10126.3	3289.08	1874.82	-1.64325	-2.43329	50S ribosomal protein L4
ribosome	RS07600	13134.1	4274.05	2574.1	-1.64098	-2.35118	50S ribosomal protein L3
ribosome	RS07605	3852.51	1200.15	658.464	-1.70302	-2.54862	30S ribosomal protein S10
ribosome	RS07615	16169.5	6230.44	4298.51	-1.39726	-1.91137	30S ribosomal protein S7
ribosome	RS07620	13450	5334.93	3705.32	-1.35556	-1.85994	30S ribosomal protein S12
ribosome	RS07635	1748.9	602.414	476.936	-1.55699	-1.87458	50S ribosomal protein L7/L12
ribosome	RS07640	19978.2	5783.34	3356	-1.809	-2.57361	50S ribosomal protein L10
ribosome	RS07645	12544.4	5113.33	3422.42	-1.31614	-1.87395	50S ribosomal protein L1
ribosome	RS07650	14971.9	6823.72	4406.48	-1.15513	-1.76456	50S ribosomal protein L11
ribosome	RS07810	38901.5	19615.1	16597.1	-1.00948	-1.22889	30S ribosomal protein S1
ribosome	RS12040	3148.59	1097.93	648.643	-1.54012	-2.27921	30S ribosomal protein S15
ribosome	RS12895	9298.59	3382.04	2155.12	-1.48037	-2.10924	50S ribosomal protein L13
ribosome	RS12900	10036.1	3854.59	2438.65	-1.40186	-2.04105	30S ribosomal protein S9
ribosome	RS13230	6101.14	1645.46	773.846	-1.91096	-2.97896	50S ribosomal protein L25
ribosome	RS14265	15234.8	6977.72	4596.57	-1.14781	-1.72874	30S ribosomal protein S4
ribosome	RS14520	81.7741	45.3784	38.8879	-0.856935	-1.07232	50S ribosomal protein L34
ribosome	RS15155	956.517	271.826	172.472	-1.83226	-2.47143	50S ribosomal protein L31
ribosome	RS15845	2327.52	804.331	607.025	-1.55645	-1.93897	30S ribosomal protein S20
